# Supplementary material for: Patient Heterogeneity in Acute Myeloid Leukemia: Leukemic Cell Communication by Release of Soluble Mediators and Its Effects on Mesenchymal Stem Cells
Source: Diseases. 2021 Oct 16;9(4):74. doi: 10.3390/diseases9040074 (PMC8544451; doi:10.3390/diseases9040074)
Supplement: Supplementary file 1 [file diseases-09-00074-s001.zip]

Archive with 2 entries (2 files):
- diseases-1400244 Aasebo-Supplementary File 2_FINAL.xlsx
- diseases-1400244-RevisedVersion-SUPPLEMENTARY-211007.pdf
